# Supplementary material for: Isolation and characterization of multiple-stress tolerant bacteria from radon springs
Source: PLoS One. 2024 Mar 7;19(3):e0299532. doi: 10.1371/journal.pone.0299532 (PMC10919644; doi:10.1371/journal.pone.0299532)
Supplement: S1 Table — (XLSX) [file pone.0299532.s001.xlsx]

## Sheet: APIZYM
	2	3	4	5	6	7	8	9	10	11	12	13	14	15	16	17	18	19	20
Enzyme	Alkiline phosphatase	Esterase (C4)	Esterase lipase (C8)	Lipase (C14)	Leucine arylamidase	Valine arylamidase	Cystine arylamidase	Trypsin	ⲁ-chymotrypsin	Acid phosphatase	Naphthol-AS-BI-phosphohydrolase	ⲁ-galaktosidase	β-galaktosidase	β-glucuronidase	ⲁ-glukosidase	β-glukosidase	N-acetyl-β-glucosidase	ⲁ-mannosidase	ⲁ-fucosidase
101	/	/	/	/	+	/	/	/	/	/		/	/	/	+	/	/	/	/
201	/	+	/	/	+	/	/	/	/	/	+	/	/	/	/	/	/	/	/
208	/	/	/	/	+	/	/	/	/	+	+	+	+	/	+	/	+	/	/
214	/	/	/	/	+	/	/	/	/	+	+	/	/	/	+	+	/	/	/
215	/	+	+	/	+	/	/	/	/	+	+	/	/	/	+	/	/	/	/
308	/	+	+	/	+	+	/	/	/	+	+	/	/	/	+	+	/	/	+
v6	+	/	/	/	+	/	/	/	/	/	+	/	/	/	/	/	/	/	/

## Sheet: BIOCHEMIE
Test	Isolate 101	Isolate 201	Isolate 208	Isolate 214	Isolate 215	Isolate 308	Isolate 417	Isolate 418
A1 Negative Control	/	/	/	/	/	/	/	/
B1 D-Raffinose	/	/	/	/	/	/	/	/
C1 a-D-Glucose	+	/	+	+	/	+	/	/
D1 D-Sorbitol	/	/	+	+	+	+	/	/
E1 Gelatin	+	/	/	/	/	/	/	/
F1 Pectin	/	/	/	+	/	/	+	/
G1 p-Hydroxy- Phenylacetic Acid	+	+	+	+	/	/	/	/
H1 Tween 40	/	/	+	/	/	/	/	/
A2 Dextrin	/	/	/	/	/	/	/	/
B2 -D-Lactose	/	/	/	/	/	/	/	/
C2 D-Mannose	+	+	+	+	/	+	/	/
D2 D-Mannitol	/	/	/	/	/	+	/	/
E2 Glycyl-L-Proline	+	+	/	/	/	/	/	/
F2 D-Galacturonic Acid	/	/	/	/	/	/	+	+
G2 Methyl Pyruvate	+	/	+	+	/	/	/	+
H2 -Amino-Butryric Acid	+	/	+	+	/	+	/	+
A3 D-Maltose	+	+	+	+	/	+	/	/
B3 D-Melibiose	/	/	/	/	/	/	/	/
C3 D-Fructose	+	/	+	+	+	+	/	+
D3 D-Arabitol	/	/	/	/	/	+	/	/
E3 L-Alanine	/	/	/	/	+	+	/	/
F3 L-Galactonic Acid Lactone	/	/	/	/	/	/	+	+
G3 D-Lactic Acid Methyl Ester	/	/	/	/	/	/	/	+
H3 -Hydroxy- Butyric Acid	/	/	+	/	/	+	+	/
A4 D-Trehalose	+	+	+	+	+	+	/	/
B4 -Methyl-D- Glucoside	/	/	/	/	/	/	/	/
C4 D-Galactose	/	/	/	/	/	/	/	/
D4 myo-Inositol	/	/	/	/	/	+	/	/
E4 L-Arginine	/	/	+	/	/	+	+	/
F4 D-Gluconic Acid	+	/	+	/	/	+	/	/
G4 L-Lactic Acid	/	/	+	+	/	+	+	/
H4 β-Hydroxy-D,L- Butyric Acid	/	/	/	/	/	+	/	+
A5 D-Cellobiose	/	/	/	/	/	/	/	/
B5 D-Salicin	/	/	+	+	/	+	/	/
C5 3-Methyl Glucose	/	/	/	/	/	/	/	/
D5 Glycerol	/	/	+	+	/	+	/	/
E5 L-Aspartic Acid	/	/	/	/	/	/	/	+
F5 D-Glucuronic Acid	/	/	/	/	/	/	/	/
G5 Citric Acid	/	/	+	/	/	/	/	/
H5 -Keto-Butyric Acid	/	/	+	/	/	+	/	+
A6 Gentiobiose	/	/	/	/	/	/	/	/
B6 N-Acetyl-D- Glucosamine	+	+	/	/	/	+	/	/
C6 D-Fucose	/	/	/	/	/	/	/	/
D6 D-Glucose- 6-PO4	/	/	/	/	/	/	/	/
E6 L-Glutamic Acid	/	/	+	+	/	+	/	+
F6 Glucuronamide	/	/	/	/	/	/	/	/
G6 -Keto-Glutaric Acid	/	/	+	/	+	/	/	+
H6 Acetoacetic Acid	/	/	/	/	/	/	/	+
A7 Sucrose	+	+	+	+	/	+	/	/
B7 N-Acetyl--D- Mannosamine	/	/	/	/	/	/	/	/
C7 L-Fucose	/	/	/	/	/	/	/	/
D7 D-Fructose- 6-PO4	/	/	/	/	/	/	/	/
E7 L-Histidine	/	/	/	/	/	+	/	/
F7 Mucic Acid	/	/	/	/	/	/	/	/
G7 D-Malic Acid	/	/	+	/	/	+	+	/
H7 Propionic Acid	/	/	+	+	+	+	/	+
A8 D-Turanose	/	/	+	+	+	/	/	/
B8 N-Acetyl-D- Galactosamine	/	/	/	/	/	/	/	/
C8 L-Rhamnose	/	/	/	/	/	/	/	/
D8 D-Aspartic Acid	/	/	/	/	/	/	/	/
E8 L-Pyroglutamic Acid	+	/	+	/	/	/	+	/
F8 Quinic Acid	/	/	/	/	/	+	/	/
G8 L-Malic Acid	/	/	+	+	/	/	/	/
H8 Acetic Acid	/	/	+	+	/	/	/	+
A9 Stachyose	/	/	/	/	/	+	/	/
B9 N-Acetyl Neuraminic Acid	/	/	/	/	/	+	/	/
C9 Inosine	+	+	+	/	/	/	/	/
D9 D-Serine	+	/	/	/	/	+	/	/
E9 L-Serine	/	+	+	/	/	+	+	/
F9 D-Saccharic Acid	/	/	/	/	/	/	/	/
G9 Bromo-Succinic Acid	/	/	+	/	/	/	/	+
H9 Formic Acid	/	/	/	/	/	/	/	/
A10 Positive Control	+	+	+	+	+	+	+	+
B10 1% NaCl	+	+	+	+	+	+	+	/
B11 4% NaCl	+	+	+	+	+	+	/	/
B12 8% NaCl	+	+	/	/	+	/	/	/
A11 pH 6	+	+	+	+	+	+	/	/
A12 pH 5	+	/	/	/	+	+	/	/
C10 1% Sodium Lactate	+	/	+	/	+	+	/	/
D10 Troleandomycin	/	/	/	/	/	/	/	/
E10 Lincomycin	+	/	/	/	/	/	/	/
F10 Vancomycin	/	/	+	/	/	/	/	/
G10 Nalidixic Acid	+	/	+	+	+	+	+	/
H10 Aztreonam	/	/	+	/	+	+	+	+
C11 Fusidic Acid	/	/	/	/	/	/	/	/
D11 Rifamycin SV	/	/	/	/	/	+	/	/
E11 Guanidine HCl	+	/	/	/	+	+	/	/
F11 Tetrazolium Violet	/	/	+	/	/	/	/	+
G11 Lithium Chloride	+	+	+	+	+	+	+	+
H11 Sodium Butyrate	+	+	+	+	+	+	+	+
C12 D-Serine	+	+	+	/	+	+	/	/
D12 Minocycline	+	/	/	/	/	/	/	/
E12 Niaproof 4	/	/	/	/	/	/	/	/
F12 Tetrazolium Blue	+	/	/	/	/	/	/	/
G12 Potassium Tellurite	+	+	+	/	+	+	/	+
H12 Sodium Bromate	+	/	+	/	+	+	/	+
